# Supplementary material for: Photocurable injectable Janus hydrogel with minimally invasive delivery for all-in-one treatment of gastric perforations and postoperative adhesions
Source: Theranostics. 2023 Sep 25;13(15):5365–85. doi: 10.7150/thno.87639 (PMC10614681; doi:10.7150/thno.87639)
Supplement: Supplementary file 2 — Supplementary videos. [file thnov13p5365s2.zip]

Archive with 9 entries (8 files):
- Movie/
- Movie/Movie  1.mp4
- Movie/Movie  2.mp4
- Movie/Movie  3.mp4
- Movie/Movie  4.mp4
- Movie/Movie  5.mp4
- Movie/Movie  6.mp4
- Movie/Movie  7.mp4
- Movie/Movie  8.mp4
